# Supplementary material for: Plant-Based Diet and Glycemic Control in Type 2 Diabetes: Evidence from a Thai Health-Promoting Hospital
Source: Nutrients. 2024 Feb 23;16(5):619. doi: 10.3390/nu16050619 (PMC10934705; doi:10.3390/nu16050619)
Supplement: Supplementary file 1 [file nutrients-16-00619-s001.zip]

Archive with 1 entries (1 files):
- nutrients-2850891-supplementary.pdf
